# Supplementary material for: Dab2 (Disabled-2), an adaptor protein, regulates self-renewal of hair follicle stem cells
Source: Commun Biol. 2024 May 3;7:525. doi: 10.1038/s42003-024-06047-2 (PMC11068889; doi:10.1038/s42003-024-06047-2)
Supplement: Supplementary file 3 — Supplementary Data 1-4 [file 42003_2024_6047_MOESM3_ESM.zip]

Archive with 4 entries (4 files):
- Supplementary Data 1.xlsx
- Supplementary Data 2.pdf
- Supplementary Data 3.pdf
- Supplementary Data 4.pdf
