# Supplementary material for: Dab2 (Disabled-2), an adaptor protein, regulates self-renewal of hair follicle stem cells
Source: Commun Biol. 2024 May 3;7:525. doi: 10.1038/s42003-024-06047-2 (PMC11068889; doi:10.1038/s42003-024-06047-2)
Supplement: Supplementary file 3 — Supplementary Data 1-4 [file 42003_2024_6047_MOESM3_ESM.zip › Supplementary Data 1.xlsx]

## Sheet: FIG 1
			Fig 1d: qPCR Dab2
		Mean Dab2	Mean RPS	detla ct	delta delta ct	2-(delta delta ct)
	WT1	23.6645	18.4328	5.23174	0	1
	Dab2 cKO1	27.7429	19.9809	7.76198	2.53023	0.173111
	WT3	23.6362	18.298	5.33824	0	1
	Dab2 cKO2	28.2738	19.9955	8.27828	2.94004	0.130305
	WT3	23.5351	18.3964	5.13873	0	1
	Dab2 cKO 3	27.4007	19.895	7.50568	2.36695	0.193855

## Sheet: FIG 3
			Fig 3c. BRDU POSITIVE CELLS /HF									Fig 3e Ki67 POSITIVE CELLS /bulge at PD35								Fig 3g Ki67 POSITIVE CELLS /INF+ISTHMUS at PD35								Fig 3g Ki67 POSITIVE CELLS /SUPRABULBAR REGION at PD40								Fig 3g Ki67 POSITIVE CELLS /MATRIX REGION at PD40
Follicle no	WT 1	Dab2 cKO 1	WT2	Dab2 Cko2	WT3	Dab2cKO3			Follicle no	WT 1	Dab2 cKO 1	WT2	Dab2 Cko2	WT3	Dab2cKO3		Follicle no	WT 1	Dab2 cKO 1	WT2	Dab2 Cko2	WT3	Dab2cKO3		Follicle no	WT 1	Dab2 cKO 1	WT2	Dab2 Cko2	WT3	Dab2cKO3		Follicle no	WT 1	Dab2 cKO 1	WT2	Dab2 Cko2	WT3	Dab2cKO3
1	12	3	15	3	10	3			1	10	0	7	0	7	0		1	15	10	12	9	20	12		1	30	8	32	7	20	12		1	40	19	42	21	50	22
2	10	1	10	0	12	0			2	8	1	5	0	6	0		2	17	11	14	8	18	10		2	35	14	26	16	31	9		2	45	35	50	35	43	25
3	9	3	9	1	9	0			3	5	0	4	0	5	0		3	16	10	13	10	14	8		3	42	27	22	10	28	20		3	50	20	48	28	47	26
4	6	0	7	3	10	0			4	4	0	4	0	4	0		4	18	9	16	11	15	12		4	23	7	44	21	42	10		4	55	34	40	17	40	27
5	14	2	13	2	11	0			5	4	1	5	0	6	0		5	19	12	19	10	19	11		5	30	10	23	9	20	21		5	47	23	47	26	42	23
6	10	2	6	0	8	1			6	9	1	6	0	5	0		6	11	10	12	9	14	9		6	25	13	36	15	21	12		6	44	30	46	27	54	22
7	11	3	8	0	9	2			7	5	0	6	0	4	0
8	5	0	16	1	14	0			8	7	0	4	0	5	0
9	8	0	14	4	13	0			9	5	0	7	0	4	0
10	7	0	7	2	15	1			10	6	0	6	1	2	0
		Fig 3l. 38 DAY CHASE % GFP POSITIVE CELLS
	WT1	WT2	WT3	Dab2 cKO 2	Dab2 cKO 2	Dab2 cKO 3
	% of GFP+ cells	% of GFP+ cells	% of GFP+ cells	% of GFP+ cells	% of GFP+ cells	% of GFP+ cells
Peak 0	11.5285	11.8622	16.8185	13.2748	10.9884	10.2154
Peak 1	12.9534	10.3082	12.3951	21.2293	20.3755	16.3587
Peak 2	15.544	11.7845	10.7528	21.1777	21.3142	15.9821
Peak 3	14.3459	12.7428	9.85375	15.3409	16.5102	15.4643
Peak 4	11.3342	12.0435	7.7919	9.34917	9.93926	14.1226
Peak 5	10.0065	9.53121	6.49724	7.1281	7.50966	10.6273
Peak 6	6.80052	6.86351	6.60513	3.82231	4.5831	6.68471
Peak 7	16.807	24.3201	22.081	4.59711	6.68139	8.62657

## Sheet: FIG 4
									Fig 4e: No of clones formed by CD34+α6+ cells (PD30)
			Fig 4b: %CD34+/α6+ cells				WT 1	WT2	WT3	Dab2 cKO1	Dab2 cKO2	Dab2cKO3
						No of holoclones	12	15	14	0	0	0
			WT	Dab2 cKO		No of meroclones	23	20	18	18	20	20
		Biological Replicate 1	14	8.64		No of paraclones	26	28	29	25	27	30
		Biological Replicate2	13	9
		Biological Replicate 3	15	10.5
				Fig 4h: No of NFATc1 positive cells/ bulge
		Follicle no	WT 1 (PD35)	Dab2 cKO 1(PD35)	WT2 (PD35)	Dab2 cKO2(PD35)	WT3(PD35)	Dab2cKO3(PD35)
		1	9	27	8	13	10	18
		2	5	20	7	16	9	19
		3	7	15	10	16	7	17
		4	5	17	5	15	8	18
		5	8	10	7	20	12	19
		6	10	12	8	17	6	20
		7	9	17	8	14	5	20
		Follicle no	WT 1 (PD40)	Dab2 cKO 1(PD50)	WT2 (PD40)	Dab2 cKO2(PD50)	WT3(PD40)	Dab2cKO3(PD50)
		1	5	15	5	14	7	9
		2	3	21	6	12	4	7
		3	4	11	7	13	5	8
		4	5	12	4	15	3	10
		5	7	10	3	20	5	7
		6	4	13	5	16	6	8
		7	4	10	6	10	8	7

## Sheet: FIG 5
				Fig 5c. No of LRCs /HF							Fig 5d: %CD34+/α6+ cells (PD68)
	Follicle no	WT 1	Dab2 cKO 1	WT2	Dab2 cKO2	WT3	Dab2 cKO3
	1	3	18	1	7	3	18				WT (PD68)	Dab2 cKO (PD68)
	2	0	10	3	12	6	19			Biological Replicate 1	4.47	1.89
	3	5	15	5	15	7	13			Biological Replicate2	6.7	4.73
	4	8	20	10	16	5	15			Biological Replicate 3	6	3.11
	5	4	12	13	10	7	10			Biological Replicate 4	7	4.8
	6	9	21	8	16	3	7
	7	2	9	5	14	10	12
				Fig 5f: No of clones formed by CD34+α6+ cells (PD68)									Fig 5i. No of BrdU+ cells /HF
		WT 1 (PD68)	WT2 (PD68)	WT3 (PD68)	Dab2 cKO1 (PD68)	Dab2 cKO2 (PD68)	Dab2cKO3 (PD68)			Follicle no	WT 1	Dab2 cKO 1	WT2	Dab2 cKO2	WT3	Dab2 cKO3
	No of holoclones	11	8	5	3	1	0			1	20	2	13	3	30	6
	No of meroclones	8	5	8	3	7	2			2	15	4	16	5	7	2
	No of paraclones	17	11	8	12	8	6			3	30	3	14	1	8	3
										4	21	0	15	4	28	4
										5	10	2	16	5	13	8
										6	12	1	21	2	25	2
										7	17	4	10	7	14	1

## Sheet: FIG 6
	Fig 6a: %CD34+/α6+ cells (52 weeks)											Fig 6c: qPCR readings
					Biological Replicate 1							Biological Replicate 2							Biological Replicate 3
	WT	Dab2 cKO																																		Fig 6d: qPCR readings (PD365)
Biological Replicate 1	8.45	5			NFATC1	B ACT						NFATC1	B ACT						NFATC1	B ACT
Biological Replicate2	8.75	4.81		WT	25.7785	26.5687	-0.790115	0	1		WT	22.9225	23.2137	-0.291189	0	1		WT	26.3298	26.003	0.326834	0	1					Biological Replicate 1							Biological Replicate 2								Biological Replicate 3
Biological Replicate 3	8.48	4.85		Dab2 cKO	23.9	25.3983	-1.4983	-0.708189	1.63375		Dab2 cKO	21.6357	22.5786	-0.942887	-0.651697	1.57102		Dab2 cKO	24.5357	24.8002	-0.264487	-0.591321	1.50663					KI67	B ACT						KI67	B ACT						KI67	B ACT
																											WT	25.6053	24.6295	0.975809	0	1		WT	24.9234	23.2137	1.70975	0	1		WT	26.1631	26.003	0.160111	0	1
					COL17A	B ACT						COL17A	B ACT						COL17A	B ACT							FLFL	27.5191	25.3983	2.12084	1.14503	0.452181		FLFL	25.5283	22.5786	2.9497	1.23995	0.423387		FLFL	26.4744	24.8002	1.67417	1.51406	0.350125
				WT	27.2842	26.5687	0.715527	0	1		WT	25.4156	23.2137	2.20195	0	1		WT	27.3888	26.003	1.3858	0	1
				Dab2 cKO	27.1217	25.3983	1.72342	1.0079	0.497271		Dab2 cKO	25.8943	22.5786	3.3157	1.11375	0.462091		Dab2 cKO	27.5732	24.8002	2.773	1.3872	0.382306					PCNA	B ACT						PCNA	B ACT						PCNA	B ACT
																											WT	28.1477	26.5687	1.57905	0	1		WT	24.5345	23.2137	1.32085	0	1		WT	28.681	26.003	2.67801	0	1
					DECORIN	B ACT						DECORIN	B ACT						DECORIN	B ACT							FLFL	27.9973	25.3983	2.59904	1.01999	0.49312		FLFL	25.0574	22.5786	2.4788	1.15795	0.448149		FLFL	28.5021	24.8002	3.70186	1.02385	0.491801
				WT	25.0112	24.6295	0.381775	0	1		WT	26	23.2137	2.78635	0	1		WT	27.8976	26.003	1.8946	0	1
				Dab2 cKO	29.359	25.3983	3.96074	3.57897	0.0836802		Dab2 cKO	31.561	22.5786	8.98235	6.196	0.0136401		Dab2 cKO	30.6785	24.8002	5.8783	3.9837	0.0632101
																												CYCLIND1	B ACT						CYCLIND1	B ACT						CYCLIND1	B ACT
																											WT	25.2976	26.5687	-1.27108	0	1		WT	24.3495	23.2137	1.13585	0	1		WT	25.2278	26.003	-0.775186	0	1
					S100A4	B ACT						S100A4	B ACT						S100A4	B ACT							FLFL	25.6956	25.3983	0.297277	1.56836	0.337192		FLFL	25.1672	22.5786	2.5886	1.45275	0.365324		FLFL	25.5108	24.8002	0.710552	1.48574	0.357066
				WT	31.587	26.5687	5.01837	0	1		WT	31.2401	23.2137	8.02644	0	1		WT	31.8	26.003	5.797	0	1
				Dab2 cKO	31.4	25.3983	6.00172	0.983346	0.505805		Dab2 cKO	31.77	22.5786	9.19143	1.16499	0.445969		Dab2 cKO	31.438	24.8002	6.6378	0.8408	0.558334
																												RUNX1	B ACT						RUNX1	B ACT						RUNX1	B ACT
																											WT	31.5094	26.5687	4.94074	0	1		WT	25.7895	23.2137	2.57585	0	1		WT	31.4534	26.003	5.45036	0	1
					SIRT2	B ACT						SIRT2	B ACT						SIRT2	B ACT							FLFL	30.5662	25.3983	5.16786	0.227123	0.854337		FLFL	25.4338	22.5786	2.8552	0.27935	0.823962		FLFL	30.5136	24.8002	5.71343	0.263068	0.833314
				WT	22.9521	24.6295	-1.67734	0	1		WT	24.2073	23.2137	0.993646	0	1		WT	27.78	26.003	1.777	0	1
				Dab2 cKO	23.8386	25.3983	-1.5597	0.117641	0.921693		Dab2 cKO	23.6078	22.5786	1.0292	0.0355536	0.975657		Dab2 cKO	26.5431	24.8002	1.74289	-0.03411	1.02392
					SIRT7	B ACT						SIRT2	B ACT						SIRT7	B ACT
				WT	22.8725	24.6295	-1.75695	0	1		WT	22.4028	23.2137	-0.810894	0	1		WT	25.9866	26.003	-0.0164	0	1
				Dab2 cKO	23.9573	25.3983	-1.44101	0.315939	0.803328		Dab2 cKO	22.3115	22.5786	-0.267129	0.543765	0.685978		Dab2 cKO	24.7674	24.8002	-0.0328	-0.0164	1.01143

## Sheet: FIG 7
				Fig 7b: qPCR readings (PD35 HFSCs)																														Fig 7d: qPCR readings (PD35 HFSCs)
				Biological Replicate 1							Biological Replicate 2							Biological Replicate 3									Biological Replicate 1							Biological Replicate 2							Biological Replicate 3
		MEAN WNT 5A	MEAN RPS	DELTA CT	DELTA DELTA CT	2-(DELTA DELTA CT)			MEAN WNT 5A	MEAN RPS	DELTA CT	DELTA CT	2-(DELTA DELTA CT)			MEAN WNT 5A	MEAN RPS	DELTA CT	DELTA DELTA CT	2-(DELTA DELTA CT)						MEAN SFRP	MEAN B-ACTIN	DELTA CT	DELTA DELTA CT	2-(DELTA DELTA CT)			MEAN SFRP	MEAN B-ACTIN	DELTA CT	DELTA DELTA CT	2-(DELTA DELTA CT)			MEAN SFRP	MEAN B-ACTIN	DELTA CT	DELTA CT	2-(DELTA DELTA CT)
																									WT	26.2	19.9	6.3	0	1		WT 2	26.9	19.98	6.92	0	1		WT 3	25.8	20.2	5.6	0	1
	WT	24.7	18.4	6.3	0	1		WT 2	24.5	17	7.5	0	1		WT 3	23.5	16.8	6.7	0	1					DAB2 CKO 1	28.2	24.1	4.1	-2.2	4.59479		DAB2 CKO 2	29.6	24.094	5.506	-1.414	2.66475		DAB2 CK0 3	27.6	24.5	3.1	-2.5	5.65685
	DAB2 CKO 1	27.3	20	7.3	1	0.5		DAB2 CKO 2	27.2	17.4	9.8	2.3	0.203063		DAB2 CK0 3	25.2	17.5	7.7	1	0.5
																										MEAN DKK1	MEAN B-ACTIN	DELTA CT	DELTA DELTA CT	2-(DELTA DELTA CT)			MEAN DKK1	MEAN B-ACTIN	DELTA CT	DELTA DELTA CT	2-(DELTA DELTA CT)			MEAN DKK1	MEAN B-ACTIN	DELTA CT	DELTA CT	2-(DELTA DELTA CT)
																									WT	33.4	19.9	13.5	0	1		WT 2	32.5	19.98	12.52	0	1		WT 3	31.5	20.2112	11.2888	0	1
		MEAN WNT 4	MEAN RPS	DELTA CT	DELTA CT	2-(DELTA DELTA CT)			MEAN WNT 4	MEAN RPS	DELTA CT	DELTA CT	2-(DELTA DELTA CT)			MEAN WNT 4	MEAN RPS	DELTA CT	DELTA CT	2-(DELTA DELTA CT)					DAB2 CKO 1	33.09	24.1001	8.98988	-4.51012	22.7868		DAB2 CKO 2	32.6	24.094	8.506	-4.014	16.156		DAB2 CK0 3	31.6	24.5119	7.08812	-4.20063	18.3872
	WT	29.2	18.4	10.8	0	1		WT 2	29.3	17	12.3	0	1		WT 3	27.6	16.8	10.8	0	1						MEAN DKK2	MEAN B-ACTIN	DELTA CT	DELTA DELTA CT	2-(DELTA DELTA CT)			MEAN DKK2	MEAN B-ACTIN	DELTA CT	DELTA DELTA CT	2-(DELTA DELTA CT)			MEAN DKK2	MEAN B-ACTIN	DELTA CT	DELTA CT	2-(DELTA DELTA CT)
	DAB2 CKO 1	31.9	20	11.9	1.1	0.466516		DAB2 CKO 2	32.4	17.4	15	2.7	0.153893		DAB2 CK0 3	29.5	17.5	12	1.2	0.435275					WT	29.1	19.9	9.2	0	1		WT 2	28	19.98	8.02	0	1		WT 3	28.9956	20.2112	8.78436	0	1
																									DAB2 CKO 1	31	24.1001	6.89988	-2.30012	4.925		DAB2 CKO 2	30.5	24.094	6.406	-1.614	3.06099		DAB2 CK0 3	31.1903	24.5119	6.67842	-2.10594	4.30477
		MEAN WNT 5B	MEAN RPS	DELTA CT	DELTA CT	2-(DELTA DELTA CT)			MEAN WNT 5B	MEAN RPS	DELTA CT	DELTA CT	2-(DELTA DELTA CT)			MEAN WNT 5B	MEAN RPS	DELTA CT	DELTA CT	2-(DELTA DELTA CT)						MEAN DKK3	MEAN B-ACTIN	DELTA CT	DELTA DELTA CT	2-(DELTA DELTA CT)			MEAN DKK3	MEAN B-ACTIN	DELTA CT	DELTA DELTA CT	2-(DELTA DELTA CT)			MEAN DKK3	MEAN B-ACTIN	DELTA CT	DELTA CT	2-(DELTA DELTA CT)
																									WT	26.5	19.9	6.6	0	1		WT 2	26.3	19.98	6.32	0	1		WT 3	27	20.2112	6.78875	0	1
	WT	31.6	18.4	13.2	0	1		WT 2	31.5	17	14.5	0	1		WT 3	29.7	16.8	12.9	0	1					DAB2 CKO 1	27.7	24.1001	3.59988	-3.00012	8.00069		DAB2 CKO 2	27.8	24.094	3.706	-2.614	6.12199		DAB2 CK0 3	28.2	24.5119	3.68812	-3.10063	8.57791
	DAB2 CKO 1	35.8	20	15.8	2.6	0.164938		DAB2 CKO 2	34.7	17.4	17.3	2.8	0.143587		DAB2 CK0 3	33.5	17.5	16	3.1	0.116629
		MEAN WNT 3A	MEAN RPS	DELTA CT	DELTA CT	2-(DELTA DELTA CT)			MEAN WNT 3A	MEAN RPS	DELTA CT	DELTA CT	2-(DELTA DELTA CT)			MEAN WNT 3A	MEAN RPS	DELTA CT	DELTA CT	2-(DELTA DELTA CT)
	WT	35.569	18.4	17.169	0	1		WT 2	35.569	17	18.569	0	1		WT 3	35.569	16.8	18.769	0	1
	DAB2 CKO 1	41	20	21	3.83096	0.0702695		DAB2 CKO 2	41	17.4	23.6	5.03096	0.0305866		DAB2 CK0 3	41	17.5	23.5	4.73096	0.0376565
																																Fig 7g: Densitometry readings normalized to corresponding β- actin
																														WT1	WT2	WT3	Dab2 cKO 1	Dab2 cKO 2	Dab2 cKO 3
				Fig 7c: qPCR readings (PD35 HFSCs)																Fig 7e: qPCR readings (PD35 HFSCs)									Dab2	1	1	1	0.24	0.25	0.28
																Ki67	MEAN RPS	DELTA CT	DELTA DELTA CT	2 DELTA DELTA CT			PCNA	MEAN RPS	DELTA CT	DELTA DELTA CT	2 DELTA DELTA CT		Dvl2	1	1	1	0.27	0.21	0.2
		FZD1	MEAN RPS	DELTA CT	DELTA DELTA CT	2 (-DELTA DELTA CT)		GSK3 B	MEAN RPS	DELTA CT	DELTA DELTA CT	2 -(DELTA DELTA CT)			WT1	20.8171	16.735	4.08206	0	1		WT1	25.7653	16.735	9.03026	0	1		Axin1	1	1	1	2.1	3.2	5.1
															DAB2 CKO 1	23.7415	17.1945	6.54701	2.46495	0.181124		DAB2 CKO 1	27.698	17.1945	10.5035	1.47324	0.360172		Inactive GSK3β	1	1	1	0.3	0.3	0.2
	WT1	25.2998	16.735	8.56483	0	1		24.3	16.735	7.565	0	1																	Total GSK3β	1	1	1	4.1	4.2	3.5
	DAB2 CKO 1	27.8	17.1945	10.6055	2.04065	0.243054		24.8	17.1945	7.60548	0.0404848	0.972328			WT2	20.6779	16.992	3.68585	0	1		WT2	25.6362	16.992	8.64422	0	1		βCatenin	1	1	1	0.12	0.1	0.1
															DAB2 CKO 2	23.7437	17.298	6.44572	2.75987	0.147638		DAB2 CKO 2	27.6918	17.298	10.3938	1.74954	0.297397		Lef1	1	1	1	0.02	0.1	0.1
	WT2	25.1	16.992	8.108	0	1		24.3	16.992	7.308	0	1																	Runx1	1	1	1	0.6	0.6	0.9
	DAB2 CKO 2	27.8	17.298	10.502	2.394	0.190254		24.8	17.298	7.502	0.194	0.874179			WT3	21	17.061	3.939	0	1		WT3	25.8	17.061	8.739	0	1		CDK4	1	1	1	0.3	0.5	0.6
															DAB2 CKO 3	24	17.323	6.677	2.738	0.149892		DAB2 CKO 3	28.012	17.323	10.689	1.95	0.258816
	WT3	26.21	17.061	9.149	0	1		25.2	17.061	8.139	0	1
	DAB2 CKO 3	28.3	17.323	10.977	1.828	0.281655		25.6	17.323	8.277	0.138	0.908778
																CYCLIN D1	MEAN RPS	DELTA CT	DELTA DELTA CT	2 DELTA DELTA CT			RUNX1	MEAN RPS	DELTA CT	DELTA DELTA CT	2 DELTA DELTA CT
		BCAT	MEAN RPS	DELTA CT	DELTA DELTA CT	2 -(DELTA DELTA CT)		MEAN TCF1	MEAN RPS	DELTA CT	DELTA DELTA CT	2 -(DELTA DELTA CT)			WT1	24.524	18.367	6.15696	0	1		WT1	28.6214	18.367	10.2544	0	1
															DAB2 CKO 1	27.1587	19.9571	7.20161	1.04465	0.484761		DAB2 CKO 1	32.4343	19.9571	12.4772	2.22273	0.214236
	WT1	21.2	16.735	4.465	0	1		22.5	16.735	5.765	0	1
	DAB2 CKO 1	23	17.1945	5.80548	1.34048	0.394888		24.6	17.1945	7.40548	1.64048	0.320749			WT2	25.641	16.992	8.649	0	1		WT2	28.9938	16.992	12.0018	0	1
															DAB2 CKO 2	27.0253	17.298	9.72734	1.07833	0.473576		DAB2 CKO 2	33.5696	17.298	16.2716	4.26976	0.0518412
	WT2	21.2	16.992	4.208	0	1		22.6	16.992	5.608	0	1
	DAB2 CKO 2	23	17.298	5.702	1.494	0.355027		24.5	17.298	7.202	1.594	0.331252			WT3	22.35	17.061	5.289	0	1		WT3	29.5	17.061	12.439	0	1
															DAB2 CKO 3	23.67	17.323	6.347	1.058	0.480297		DAB2 CKO 3	31.6	17.323	14.277	1.838	0.279709
	WT3	22	17.061	4.939	0	1		23	17.061	5.939	0	1
	DAB2 CKO 3	24	17.323	6.677	1.738	0.299785		24.6	17.323	7.277	1.338	0.395569
																CMYC	MEAN RPS	DELTA CT	DELTA DELTA CT	2 DELTA DELTA CT			P21	MEAN RPS	DELTA CT	DELTA DELTA CT	2 DELTA DELTA CT
															WT1	26.9274	18.367	8.56044	0	1		WT1	26.0269	19.9383	6.08858	0	1
		TCF4	MEAN RPS	DELTA CT	DELTA DELTA CT	2 DELTA DELTA CT		MEAN LEF1	MEAN RPS	DELTA CT	DELTA DELTA CT	2 -(DELTA DELTA CT)			DAB2 CKO 1	30.3324	19.9571	10.3753	1.81486	0.284231		DAB2 CKO 1	27.2121	24.1001	3.11202	-2.97655	7.87103
	WT1	26.8851	16.735	10.1501	0	1		21.2	16.9009	4.29909	0	1			WT2	26.8592	16.992	9.86716	0	1		WT2	26.1413	20.2112	5.93005	0	1
	DAB2 CKO 1	27.3201	17.1945	10.1256	-0.0245272	1.01715		25.6	17.4403	8.15966	3.86057	0.068842			DAB2 CKO 2	30.1885	17.298	12.8905	3.02333	0.122995		DAB2 CKO 2	27.5067	24.5119	2.99479	-2.93525	7.64889
	WT2	27.024	16.992	10.032	0	1		21.5192	16.992	4.5272	0	1			WT3	27	17.061	9.939	0	1		WT3	27	19.9	7.1	0	1
	DAB2 CKO 2	27.1492	17.298	9.8512	-0.180825	1.13353		25.3007	17.298	8.0027	3.4755	0.0899022			DAB2 CKO 3	29.4	17.323	12.077	2.138	0.227195		DAB2 CKO 3	28.2	24.11	4.09	-3.01	8.05564
	WT3	27	17.061	9.939	0	1		21.3	17.061	4.239	0	1
	DAB2 CKO 3	27.24	17.323	9.917	-0.022	1.01537		25.9	17.323	8.577	4.338	0.0494461

## Sheet: FIG8
												Fig 8c: qPCR readings (PD68 HFSCs)
						Actin	Wnt3a	DELTA CT	DELTADELTA CT	2-∆∆ct	FOLD CHANGE			Actin	Ki-67	DELTA CT	DELTADELTA CT	2-∆∆ct	FOLD CHANGE
					WT1	18.917	23.807	4.89					WT1	18.917	27.123	8.206
					WT2	18.802	24.622	5.82					WT2	18.802	25.325	6.523
					WT3	18.95	24.601	5.651					WT3	18.95	26.897	7.947
					Dab2cKO 1	18.139	26.185	8.046	3.156	0.112205			Dab2cKO 1	18.139	28.722	10.583	2.377	0.19252
					Dab2cKO 2	18.579	26.338	7.759	1.939	0.260814			Dab2cKO 2	18.579	27.642	9.063	2.54	0.171946
					Dab2cKO 3	18.893	26.196	7.303	1.651	0.318369			Dab2cKO 3	18.893	28.975	10.082	2.134	0.22777
						Actin	B-Cat	DELTA CT	DELTADELTA CT	2-∆∆ct	FOLD CHANGE			Actin	CYCD1	DELTA CT	DELTADELTA CT	2-∆∆ct	FOLD CHANGE
					WT1	18.917	26.751	7.834					WT1	18.917	20.123	1.206
					WT2	18.802	25.914	7.112					WT2	18.802	20.509	1.707
					WT3	18.95	26.274	7.324					WT3	18.95	19.969	1.019
					Dab2cKO 1	18.139	26.533	8.394	0.561	0.678007			Dab2cKO 1	18.139	21.883	3.744	2.539	0.172088
					Dab2cKO 2	18.579	26.284	7.704	0.592	0.663439			Dab2cKO 2	18.579	22.072	3.493	1.786	0.289979
					Dab2cKO 3	18.893	27.032	8.139	0.815	0.568286			Dab2cKO 3	18.893	21.848	2.955	1.936	0.261286
						Actin	LEF1	DELTA CT	DELTADELTA CT	2-∆∆ct	FOLD CHANGE			Actin	RUNX1	DELTA CT	DELTADELTA CT	2-∆∆ct	FOLD CHANGE
					WT1	18.917	21.94	3.023					WT1	18.917	25.66	6.743
					WT2	18.802	21.943	3.141					WT2	18.802	25.654	6.852
					WT3	18.95	21.86	2.91					WT3	18.95	24.654	5.704
					Dab2cKO 1	18.139	22.893	4.754	1.731	0.301174			Dab2cKO 1	18.139	25.506	7.368	0.624	0.648835
					Dab2cKO 2	18.579	23.157	4.578	1.437	0.369289			Dab2cKO 2	18.579	26.511	7.931	1.079	0.473196
					Dab2cKO 3	18.893	22.596	3.703	0.793	0.577074			Dab2cKO 3	18.893	26.308	7.415	1.711	0.305445
						Actin	TCF1	DELTA CT	DELTADELTA CT	2-∆∆ct	FOLD CHANGE			Actin	c-MYC	DELTA CT	DELTADELTA CT	2-∆∆ct	FOLD CHANGE
					WT1	18.917	26.751	7.834					WT1	18.917	23.94	5.023
					WT2	18.802	25.914	7.112					WT2	18.802	22.943	4.141
					WT3	18.95	26.274	7.324					WT3	18.95	24.86	5.91
					Dab2cKO 1	18.139	26.533	8.394	0.561	0.678007			Dab2cKO 1	18.139	23.893	5.754	0.731	0.602348
					Dab2cKO 2	18.579	26.284	7.704	0.592	0.663439			Dab2cKO 2	18.579	23.157	4.578	0.437	0.738577
					Dab2cKO 3	18.893	27.032	8.139	0.815	0.568286			Dab2cKO 3	18.893	25.596	6.703	0.793	0.577074
						Actin	NFATc1	DELTA CT	DELTADELTA CT	2-∆∆ct	FOLD CHANGE			Actin	Col17a1	DELTA CT	DELTADELTA CT	2-∆∆ct	FOLD CHANGE
					WT1	18.917	29.636	10.719					WT1	18.917	25.309	6.392
					WT2	18.802	29.473	10.671					WT2	18.802	23.116	4.314
					WT3	18.95	29.636	10.687					WT3	18.95	24.331	5.381
					Dab2cKO 1	18.139	27.8	9.661	-1.058	2.08197			Dab2cKO 1	18.139	23.547	5.408	-0.983	1.97693
					Dab2cKO 2	18.579	28.023	9.444	-1.228	2.34164			Dab2cKO 2	18.579	22.098	3.518	-0.796	1.73614
					Dab2cKO 3	18.893	28.68	9.787	-0.899	1.86537			Dab2cKO 3	18.893	23.518	4.625	-0.757	1.6895
														Actin	S100A4	DELTA CT	DELTADELTA CT	2-∆∆ct	FOLD CHANGE
													WT1	18.917	24.609	5.692
													WT2	18.802	23.065	4.263
													WT3	18.95	24.353	5.404
													Dab2cKO 1	18.139	25.499	7.36	1.668	0.314583
													Dab2cKO 2	18.579	24.182	5.603	1.34	0.395001
													Dab2cKO 3	18.893	25.604	6.711	1.307	0.404106
														Actin	SIRT7	DELTA CT	DELTADELTA CT	2-∆∆ct	FOLD CHANGE
													WT1	18.917	25.537	6.62
													WT2	18.802	25.425	6.623
													WT3	18.95	25.605	6.655
													Dab2cKO 1	18.139	25.469	7.331	0.711	0.61104
													Dab2cKO 2	18.579	25.814	7.234	0.611	0.654573
													Dab2cKO 3	18.893	25.872	6.979	0.324	0.799112

## Sheet: FIG 9
FIG													Fig 9e: Densitometry readings normalized to corresponding β- actin
													WT1	WT2	WT3	Dab2 cKO 1	Dab2 cKO 2	Dab2 cKO 3
									Fig 9b: BrdU FACS			Dab2	1	1	1	0.39	0.17	0.14
												Dvl2	1	1	1	0.64	0.34	0.4
									WT	Dab2 cKO		Axin1	1	1	1	1.56	1.5	1.4
								Replicate 1	31.8	15.2		Inactive GSK3β	1	1	1	1.04	0.8	0.8
								Replicate2	32.2	12		Total GSK3β	1	1	1	1.33	1.46	1.4
								Replicate 3	29.4	13.1		βCatenin	1	1	1	0.19	0.24	0.49
												Lef1	1	1	1	0.06	0.15	0.2
												Runx1	1	1	1	0.16	0.1	0.4
												CDK4	1	1	1	0.62	0.5	0.5
			Fig 9g: Densitometry readings normalized to corresponding β- actin												Fig 9h: TOP FLASH assay readings
			WT1	WT2	WT3	Dab2 cKO 1	Dab2 cKO 2	Dab2 cKO 3	Dab2 cKO 1+ Dvl 2 OV	Dab2 cKO 2+ Dvl 2 OV	Dab2 cKO 2+ Dvl 2 OV				TOP FLASH		FOP FLASH
														Replicate 1	Replicate 2	Replicate 3	Replicate 1	Replicate 2	Replicate 3
		Dvl2	1	1	1	0.4	0.33	0.4	2	2.5	2.5		WT	11.7	12.68	9.92	0.99	1.35	1.57
		Axin 1	1	1	1	1.56	1.4	1.2	0.8	0.7	0.8		Dab2 cKO	2.1	1.18	3.5	0.86	1.2	0.58
		βCatenin	1	1	1	0.15	0.23	0.2	0.75	0.5	0.5		Dab2 cKO + Dvl2	5.17	5.78	4.23	1.9	2.1	1.21
		Total GSK3β	1	1	1	1.5	1.39	1.4	0.5	0.8	1
						Fig 9a: Dab2 KO
				DAB2	ACTIN	DELTA CT	DELTADELTA CT
		WT 1		23.9285	20.1671	3.76135	0	1
		Dab2 cKO 1		25.6118	19.8578	5.75394	1.99259	0.251287
		WT 1		24.0175	20.254	3.76352	0	1
		Dab2 cKO 2		25.3362	19.7967	5.53948	1.77596	0.291999
		WT 1		23.8255	20.352	3.47348	0	1
		Dab2 cKO 3		25.3617	20.028	5.33372	1.86023	0.275432

## Sheet: Supp Fig 2
			FIG: S2b	Supplementary Fig. 2b Ki67 PD32
	WT1	Dab2 cKO 1	WT2	Dab2 cKO 2	WT3	Dab2 cKO 3
	5	0	6	1	8	3
	7	0	5	1	4	2
	8	0	6	2	9	2
	4	0	7	1	7	2							Supplementary Fig: 2d Ki67 ~ 150um region of IFE PD 32
	6	0	8	0	6	3					WT1	Dab2 cKO 1	WT2	Dab2 cKO 2	WT3	Dab2 cKO 3
	3	0	7	1	10	2					15	0	13	2	12	0
	7	0	5	2	7	1					14	0	12	3	10	2
	9	0	7	3	8	0					10	1	12	0	14	0
	8	0	8	2	9	1					12	0
	5	0	10	0	6	2

## Sheet: Supp Fig 3
					Supplementary Fig.3a: 14 DAY CHASE MFI
		WT1	Log2	WT2	Log2	WT3	Log2	FL/FL1	Log2	FL/FL2	Log2	FL/FL3	Log2
		MFI	(MFI)	MFI	(MFI)	MFI	(MFI)	MFI	(MFI)	MFI	(MFI)	MFI	(MFI)
	Peak 0	44872	15.4535	47789	15.5444	47214	15.5269	57058	15.8001	58038	15.8247	58038	15.8247
	Peak 1	23594	14.5261	24104	14.557	23989	14.5501	27673	14.7562	27806	14.7631	27872	14.7665
	Peak 2	11936	13.543	12184	13.5727	12156	13.5694	14449	13.8187	14550	13.8287	14483	13.8221
	Peak 3	6200	12.5981	6349	12.6323	6253	12.6103	7546	12.8815	7579	12.8878	7529	12.8782
	Peak 4	3253	11.6676	3312	11.6935	3286	11.6821	3910	11.9329	3894	11.927	3967	11.9538
	Peak 5	1728	10.7549	1715	10.744	1722	10.7499	2052	11.0028	2033	10.9894	2095	11.0327
	Peak 6	895	9.80574	927	9.85643	899	9.81218	1093	10.0941	1110	10.1163	1110	10.1163
	Peak 7	483	8.91588	488	8.93074	486	8.92481	600	9.22882	597	9.22159	619	9.2738
	Peak 8	228	7.83289	225	7.81378	230	7.84549	333	8.37938	320	8.32193	345	8.43045
			Supplementary Fig. 3c:14 DAY CHASE % GFP POSITIVE CELLS
		WT1	WT2	WT3	Dab2 cKO 2	Dab2 cKO 2	Dab2 cKO 3
		% of GFP+ cells	% of GFP+ cells	% of GFP+ cells	% of GFP+ cells	% of GFP+ cells	% of GFP+ cells
	Peak 0	4.25	3.80777	4.29517	11.034	11.0734	10.5868
	Peak 1	11.51	11.08	10.2449	19.7335	20.6489	20.9206
	Peak 2	13.99	14.322	14.593	17.1677	17.8452	17.7968
	Peak 3	15.84	16.1528	15.3541	15.5765	15.5616	15.4155
	Peak 4	14.92	14.7797	15.2614	13.3851	12.8144	13.1936
	Peak 5	11.87	11.8301	12.1509	8.58936	8.77282	8.30446
	Peak 6	8.94	8.91234	9.43746	5.71523	5.14951	5.51614
	Peak 7	13.35	14.0678	14.6	6.96	6.32	6.6
					Supplementary Fig.3d:38 DAY CHASE MFI
		WT1	Log2	WT2	Log2	WT3	Log2	FL/FL1	Log2	FL/FL2	Log2	FL/FL3	Log2
		MFI	(MFI)	MFI	(MFI)	MFI	(MFI)	MFI	(MFI)	MFI	(MFI)	MFI	(MFI)
	Peak 0	79896	16.2858	71226	16.1201	64603	15.9793	53433	15.7054	61982	15.9196	53174	15.6984
	Peak 1	38075	15.2166	33921	15.0499	31565	14.946	25217	14.6221	29447	14.8458	24860	14.6015
	Peak 2	18853	14.2025	16535	14.0132	16117	13.9763	12553	13.6157	14686	13.8422	12101	13.5628
	Peak 3	9491	13.2123	8153	12.9931	8117	12.9867	6474	12.6604	7596	12.891	6349	12.6323
	Peak 4	4721	12.2049	4150	12.0189	4202	12.0369	3246	11.6645	3839	11.9065	3279	11.679
	Peak 5	2396	11.2264	2072	11.0168	2173	11.0855	1712	10.7415	1998	10.9643	1702	10.733
	Peak 6	1230	10.2644	1030	10.0084	1145	10.1611	893	9.80252	1038	10.0196	895	9.80574
	Peak 7	630	9.29921	525	9.03617	585	9.19229	503	8.97442	564	9.13955	506	8.98299
	Peak 8	271	8.08215	199	7.63663	249	7.96	274	8.09803	275	8.10329	366	8.5157

[truncated: 6 more sheets: Supp Fig 4, Supp Fig 5, Supp Fig 6, Supp Fig 9, Supp Fig 10, Sheet2]
